# Supplementary material for: Heteroaromatic Pyrazole-Based Carbohydrazones: Structure-Dependent Redox Activity, DNA-Associated Spectroscopic Behavior, and Multifunctional Biological Properties
Source: Molecules. 2026 Jun 10;31(12):2031. doi: 10.3390/molecules31122031 (PMC13304666; doi:10.3390/molecules31122031)
Supplement: Supplementary file 1 [file molecules-31-02031-s001.zip]

Archive with 1 entries (1 files):
- molecules-4338723-supplementary.pdf
